# Supplementary material for: Traumatic and Diabetic Schwann Cell Demyelination Is Triggered by a Transient Mitochondrial Calcium Release through Voltage Dependent Anion Channel 1
Source: Biomedicines. 2022 Jun 19;10(6):1447. doi: 10.3390/biomedicines10061447 (PMC9220872; doi:10.3390/biomedicines10061447)
Supplement: Supplementary file 1 [file biomedicines-10-01447-s001.zip]

Archive with 1 entries (1 files):
- biomedicines-1747424-supplementary.pdf
